# Supplementary material for: Lend Me Your EARs: A Systematic Review of the Broad Functions of EAR Motif-Containing Transcriptional Repressors in Plants
Source: Genes (Basel). 2023 Jan 20;14(2):270. doi: 10.3390/genes14020270 (PMC9956375; doi:10.3390/genes14020270)
Supplement: Supplementary file 1 [file genes-14-00270-s001.zip]

Archive with 1 entries (1 files):
- genes-2078279-supplementary.xlsx
