# Supplementary material for: Lend Me Your EARs: A Systematic Review of the Broad Functions of EAR Motif-Containing Transcriptional Repressors in Plants
Source: Genes (Basel). 2023 Jan 20;14(2):270. doi: 10.3390/genes14020270 (PMC9956375; doi:10.3390/genes14020270)
Supplement: Supplementary file 1 [file genes-14-00270-s001.zip › genes-2078279-supplementary.xlsx]

## Sheet: S1
Table S1: Complete version of the metadata table showing EAR motif containing proteins
Gene Name	Gene Identifiers	EAR Motif Sequence	Type of EAR motif	Start	Region	Size	Plant Species	Function category	Reference
488615	488615	LLLAL	LxLxL	463	C	506	Arabidopsis lyrata	G, B	[7]
AGL15	AT5G13790	LQLGL	LxLxL	214	C	271	Arabidopsis thaliana	F	[11]
AtERF4	AT3G15210	LELSL, LDLDLNLPP	LxLxL, DLNxxP	127, 209	C, C	222	Arabidopsis thaliana	B, H	[12]
AtERF7	AT3G20310	DLNFPP	DLNxxP	218	C	244	Arabidopsis thaliana	A, H	[12]
AtMYB4	AT4G38620	LNLEL	LxLxL	198	M	282	Arabidopsis thaliana	A	[12]
AtMYB73-like S22	PG0024983	LSLSL, LGLGL	LxLxL	205, 344	M, C	370	Solanum tuberosum	M, B	[13]
AtTCP20	AT3G27010	LELGL	LxLxL	252	C	314	Arabidopsis thaliana	G	[14]
AtWOX5	AT3G11260	LDLRL	LxLxL	175	C	182	Arabidopsis thaliana	G, H	[15]
AtWOX7	AT5G05770	LDLRL	LxLxL	181	C, C	122	Arabidopsis thaliana	G	[15]
AtWUS	AT2G17950	LELRL	LxLxL	287	C	292	Arabidopsis thaliana	M	[15]
AtZP1	AT3G50260	LDLELRL	LxLxL	193	C	204	Arabidopsis thaliana	G	[16]
AUX/IAA	AT4G14560	LRLGL	LxLxL	14	N	168	Arabidopsis thaliana	H	[12]
AZF2	AT3G19580	LALCL, DLNLP	LxLxL, DLNxxP	71, 224	M, C	273	Arabidopsis thaliana	A	[12]
bHLH11	AT4G36060	LDLDL, LKLEL	LxLxL	208, 231	M, C	287	Arabidopsis thaliana	M	[17]
Bostr.26527s0463.1	Bostr.26527s0463.2	LLLAL	LxLxL	487	C	530	Boechera stricta	G, B	[7]
Bra013973	Bra013973	LLLAL	LxLxL	324	C	360	Brassica rapa	G, B	[7]
BZR1	AT1G75080	LELTL	LxLxL	325	C	336	Arabidopsis thaliana	G, H	[18]
DAZ1	AT2G17180	DLNVP, LDLRLGL	LxLxL, DLNxxP	247, 264	C, C	270	Arabidopsis thaliana	G, F	[19]
DAZ2	AT4G35280	DLNVPP, LDLRLGL	LxLxL, DLNxxP	258, 278	C, C	284	Arabidopsis thaliana	G, F	[19]
DEAR1	AT3G50260	DLNKLP	DLNxxP	136	C	153	Arabidopsis thaliana	A, B	[20]
EgMYB4	KT778616	LNLEL	LxLxL	178	C	237	Elaeis guineensis	B	[21]
ERF3	AT1G50640	DLNFPP	DLNxxP	200	C	225	Arabidopsis thaliana	A, B	[12]
GmERF4	ACE76905	LDLNLAP, DLNHPP	LxLxL, DLNxxP	115, 212	M, C	222	Glycine max	B	[22]
GmJAGGED1	Glyma20g25000.1	DLNNLP	DLNxxP	9	N	256	Glycine max	G	[23]
HSI2	AT2G30470	DLNSDP	DLNxxP	729	C	790	Arabidopsis thaliana	H	[12]
IAA1	AT4G14560	LRLGL	LxLxL	14	N	168	Arabidopsis thaliana	H	[24]
IAA16	AT3G04730	LRLGL, LKLNL	LxLxL	9, 38	N, N	236	Arabidopsis thaliana	H	[24]
IAA19	AT2G33310	LRLGL	LxLxL	9	N	197	Arabidopsis thaliana	H	[24]
IAA27	AT4G29080	LRLGL	LxLxL	45	N	305	Arabidopsis thaliana	H	[24]
IAA28	AT5G25890	LELRL	LxLxL	7	N	175	Arabidopsis thaliana	G, H	[24]
IAA3	AT1G04240	LLLLL, LRLGL	LxLxL	23, 112	N, M	289	Arabidopsis thaliana	H	[24]
IAA4	AT5G43700	LRLGL	LxLxL	18	N	186	Arabidopsis thaliana	H	[24]
IAA5	AT1G15580	LRLGL	LxLxL	15	N	163	Arabidopsis thaliana	H	[24]
IAA6	AT1G52830	LRLGL	LxLxL	13	N	189	Arabidopsis thaliana	H	[24]
IAA7	AT3G23050	LCLGL, LMLNL	LxLxL	13, 44	N, N	287	Arabidopsis thaliana	G, H	[8]
IbERF4	ARS72978	LELDL, LNLDLNLAP	LxLxL, DLNxxP	112, 215	M, C	227	Ipomoea batatas	A, B	[25]
JAZ8	AT1G30135	LELRL	LxLxL	9	N	131	Arabidopsis thaliana	H	[26]
Jsi1	UMAG_01236	DLNELP	DLNxxP	39	N	641	Ustilago maydis	H	[27]
MdMYB6	MDP0000198015	LSLSL	LxLxL	217	M	312	Malus domestica	G, H	[28]
MtRSD	AFQ94047	LDLELRL	LxLxL	129	C	151	Medicago truncatula	G	[29]
MYB101-like S18	PG0013897	LSLTL	LxLxL	237	M	476	Solanum tuberosum	M, B	[13]
MYB101-like S18	PG0028949	LPLTL	LxLxL	200	M	484	Solanum tuberosum	M, B	[13]
MYB108-like S20	PG0008761	LILEL	LxLxL	89	M	297	Solanum tuberosum	M, B	[13]
MYB108-like S20	PG0004612	LILQL	LxLxL	68	M	230	Solanum tuberosum	M, B	[13]
MYB108-like S20	PG0027157	LILEL	LxLxL	104	M	324	Solanum tuberosum	M, B	[13]
MYB108-like S20	PG1004611	LILQL	LxLxL	68	M	234	Solanum tuberosum	M, B	[13]
MYB108-like S20	PG2004611	LILQL	LxLxL	100	M	240	Solanum tuberosum	M, B	[13]
MYB15-like	PG0015087	LILNL	LxLxL	77	M	243	Solanum tuberosum	M, B	[13]
MYB15-like S2	PG0020071	LDLSL, LMLEL	LxLxL	220, 251	C, C	258	Solanum tuberosum	M, B	[13]
MYB17-like S9	PG0000027	LQLLL	LxLxL	278	C	309	Solanum tuberosum	M, B	[13]
MYB17-like S9	PG0021654	LQLLL	LxLxL	274	C	319	Solanum tuberosum	M, B	[13]
MYB3-like S4	PG0030548	DLNSLP	DLNxxP	173	C	178	Solanum tuberosum	M, B	[13]
MYB32-like S4	PG0006176	LNLEL	LxLxL	188	M	254	Solanum tuberosum	M, B	[13]
MYB4-like S4	PG0013215	LNLEL	LxLxL	189	M	268	Solanum tuberosum	M, B	[13]
MYB41-like	PG0020012	LELYL	LxLxL	232	C	243	Solanum tuberosum	M, B	[13]
MYB44-like S22	PG0003316	LCLSL	LxLxL	206	M	320	Solanum tuberosum	M, B	[13]
MYB48-like	PG0015536	LVLEL	LxLxL	72	M	218	Solanum tuberosum	M, B	[13]
MYB62-like S20	PG0005641	LILEL	LxLxL	88	M	278	Solanum tuberosum	M, B	[13]
MYB62-like S20	PG0014550	LILEL	LxLxL	84	M	273	Solanum tuberosum	M, B	[13]
MYB70	Solyc04g078420	LRLSL	LxLxL	215	M	309	Solanum lycopersicum	R	[30]
MYB70-like S22	PG0044858	LSLSL	LxLxL	227	C	302	Solanum tuberosum	M, B	[13]
NbCD1	BAD99476	LDLSL, LDLNLPP	LxLxL, DLNxxP	122, 221	M, C	231	Nicotiana benthamiana	B	[12]
NIMIN1	AT1G02450	LDLNLAL	LxLxL	136	C	142	Arabidopsis thaliana	B, H	[12]
NRR	Os01g0130200	DLNVEP	DLNxxP	107	C	127	Oryza sativa	B, H	[12]
NtERF3	BAJ72664	LELDL, LDLNLAP	LxLxL, DLNxxP	114, 215	M, C	225	Nicotiana benthamiana	B	[31]
OsERF3	BAB03248	LDLDL, DLNRPP	LxLxL, DLNxxP	129, 226	M, C	235	Oryza sativa	A, B	[32]
OsWOX1	Os04t0663600-01	LELTL	LxLxL	270	C	289	Oryza sativa	F	[15]
OsWOX9	CAJ84144	LELRL	LxLxL	191	C	200	Oryza sativa	G	[15]
PpEIL1	ABK35085	LKLGL	LxLxL	215	M	601	Prunus persica	R	[33]
PpERF3b	Ppa010804m	DLNLPP	DLNxxP	201	C	235	Prunus persica	G, B	[34]
PtMYB14	DQ399056	LNLDL	LxLxL	164	C	192	Pinus taeda	B	[35]
Q	UPQ43659	LDLDL	LxLxL	292	M	447	Triticum aestivum	G	[9]
RAP2.1	AT1G46768	DLNQIP	DLNxxP	143	C	153	Arabidopsis thaliana	A	[36]
SlEAD1	Solyc12g099500	LVLLLVLFL	LxLxL	97	C	119	Solanum lycopersicum	G, H	[37]
SlERF.F12	Solyc02g077840	LTLDLNLP, DLNEPP	LxLxL, DLNxxP	79, 145	M, C	154	Solanum lycopersicum	R	[38]
SlERF10-1	Solyc10g006130.1.1	DLNFPP	DLNxxP	197	C	221	Solanum lycopersicum	G	[10]
SlERF10-2	Solyc10g009110.1.1	LDLSL, LNLDLNFPP	LxLxL, DLNxxP	125, 210	M, C	222	Solanum lycopersicum	G	[10]
SlERF12-1	Solyc12g005960.1.1	DLNFPP	DLNxxP	175	C	193	Solanum lycopersicum	G	[10]
SlERF2-10	Solyc02g093130.1.1	DLNLKP	DLNxxP	118	C	133	Solanum lycopersicum	G, M	[10]
SlERF2-6	Solyc02g077840.1.1	LPLLL	LxLxL	75	C	99	Solanum lycopersicum	G, R	[10]
SlERF3-16	Solyc03g117230.1.1	LDLNL	LxLxL	243	C	252	Solanum lycopersicum	G, R	[10]
SlERF3-4	Solyc03g006320.1.1	LDLSL, DLNLLP	LxLxL, DLNxxP	119, 207	M, C	216	Solanum lycopersicum	G, R	[10]
SlERF36	NP_001355161	DLNFPP	DLNxxP	197	C	221	Solanum lycopersicum	G	[39]
SlERF4-1	Solyc04g007180.1.1	LDLEL	LxLxL	272	C	350	Solanum lycopersicum	G, R	[10]
SlERF4-10	Solyc04g078640.1.1	DLNEYP	DLNxxP	134	C	148	Solanum lycopersicum	G, R	[10]
SlERF4-11	Solyc04g080910.1.1	DLNFPP	DLNxxP	240	C	249	Solanum lycopersicum	G, R	[10]
SlERF5-8	Solyc05g052030.1.1	LTLEL	LxLxL	8	N	201	Solanum lycopersicum	G, R	[10]
SlERF7-2	Solyc07g049490.1.1	DLNLPP	DLNxxP	174	C	198	Solanum lycopersicum	G, R	[10]
SlERF7-3	Solyc07g053740.1.1	LELDL, LDLDLNLAP	LxLxL, DLNxxP	121, 213	M, C	225	Solanum lycopersicum	G, R	[10]
SlERF7-5	Solyc07g054220.1.1	DLNLP	DLNxxP	214	C	240	Solanum lycopersicum	G, R	[10]
SlERF9-1	Solyc09g009240.1.1	DLNFLP	DLNxxP	88	M	202	Solanum lycopersicum	G	[10]
SlERF9-10	Solyc09g091950.1.1	LGLFL	LxLxL	123	M	419	Solanum lycopersicum	G	[10]
SMXL7	AT2G29970	LDLNLP	LxLxL, DLNxxP	854	C	1002	Arabidopsis thaliana	G	[40]
Sphfalx0198s0025.1	Sphfalx0198s0025.2	LLLSL	LxLxL	75	C	88	Sphagnum fallax	G, B	[7]
Sphfalx0442s0002.1	Sphfalx0442s0002.2	LLLSL	LxLxL	396	C	433	Sphagnum fallax	G, B	[7]
StERF3	ABK96798	LDLRL, LNLDLNFPP	LxLxL, DLNxxP	126, 211	M, C	223	Solanum tuberosum	A, B, H	[41]
StZFP1	ABK78777	LALCL, DLNMP	LxLxL, DLNxxP	50, 223	N, C	266	Solanum tuberosum	A, B	[42]
TaJAZ1	QBQ83006	LELSLGLSL	LxLxL	5	N	476	Triticum aestivum	B	[43]
TaWOX9	EMS65007	LELRL	LxLxL	140	C	173	Triticum aestivum	G	[15]
Thhalv10015535m	Thhalv10015535m	LLLAL	LxLxL	454	C	549	Eutrema salsugineum	G, B	[7]
TIE1	AT4G28840	LDLELRL	LxLxL	187	C	193	Arabidopsis thaliana	G	[44]
ZAT10	AT1G27730	DLNIPP	DLNxxP	190	C	227	Arabidopsis thaliana	A	[12]
ZAT12	AT5G59820	LDLSL, LNLKLEL	LxLxL	141, 151	C, C	162	Arabidopsis thaliana	A, B	[12]
ZAT4	AT2G45120	DLNLP	DLNxxP	295	C	314	Arabidopsis thaliana	G	[45]
ZAT7	AT3G46090	LDLDL	LxLxL	144	C	168	Arabidopsis thaliana	A, B	[46]
ZAT9	AT3G60580	DLNLP	DLNxxP	271	C	288	Arabidopsis thaliana	G	[45]
ZCT1	AJ632082	LDLNLTP	LxLxL, DLNxxP	153	C	178	Catharanthus roseus	M	[12]
ZCT2	AJ632083	LDLNLTP	LxLxL, DLNxxP	164	C	190	Catharanthus roseus	M	[12]
ZCT3	AJ632084	LALCL, DLNLP	LxLxL, DLNxxP	62, 216	N, C	259	Catharanthus roseus	M	[12]
ZFT1	AB186899	LALCL, DLNIP	LxLxL, DLNxxP	53, 211	N, C	253	Nicotiana tabacum	H	[12]
ZmCLA4	GRMZM2G135019	LVLEL	LxLxL	409	C	413	Zea mays	H	[47]
ZmJAZ15	GRMZM2G173596	LALEL	LxLxL	156	C	160	Zea mays	A, B	[48]
ZmJAZ23	GRMZM2G143402	LSLSL	LxLxL	43	N	230	Zea mays	A, B	[48]
ZmJAZ26	GRMZM2G114681	LPLPLLL	LxLxL	25	N	410	Zea mays	A, B	[48]
ZmJAZ34	Zm00001d041045	LCLLLQL	LxLxL	178	M	206	Zea mays	A, B	[48]
ZmJAZ4	GRMZM2G024680	LALRL	LxLxL	212	C	216	Zea mays	A, B	[48]
ZmJAZ5	GRMZM2G145412	LKLAL	LxLxL	178	C	182	Zea mays	A, B	[48]
ZmJAZ6	GRMZM2G145458	LTLTL	LxLxL	152	C	162	Zea mays	A, B	[48]
ZPT2-3	DD138888	DLNIP	DLNxxP	210	C	253	Petunia x hybrida	A	[12]

## Sheet: S2
Table S2: DLNxP EAR motifs and DLNxP overlapping motifs
Gene Name	Gene Identifiers	EAR Motif Sequence	Type of EAR motif	Start	Protein Region	Protein size	Plant Species	Function category/categories
AZF2	AT3G19580	DLNLP	DLNxP	224	C	273	Arabidopsis thaliana	A
DAZ1	AT2G17180	DLNVP	DLNxP	247	C	270	Arabidopsis thaliana	G, F
SlERF.F12	Solyc02g077840	LTLDLNLP	LxLxL, DLNxP	79	M	154	Solanum lycopersicum	R
SlERF7-5	Solyc07g054220.1.1	DLNLP	DLNxP	214	C	240	Solanum lycopersicum	G, R
SMXL7	AT2G29970	LDLNLP	LxLxL, DLNxP	854	C	1002	Arabidopsis thaliana	G
StZFP1	ABK78777	DLNMP	DLNxP	223	C	266	Solanum tuberosum	A, B
ZAT4	AT2G45120	DLNLP	DLNxP	295	C	314	Arabidopsis thaliana	G
ZAT9	AT3G60580	DLNLP	DLNxP	271	C	288	Arabidopsis thaliana	G
ZCT3	AJ632084	DLNLP	DLNxP	216	C	259	Catharanthus roseus	M
ZFT1	AB186899	DLNIP	DLNxP	211	C	253	Nicotiana tabacum	H
ZPT2-3	DD138888	DLNIP	DLNxP	210	C	253	Petunia x hybrida	A

## Sheet: S3
Table S3: DLNxxP EAR motifs and DLNxxP overlapping motifs
Gene Name	Gene Identifiers	EAR Motif Sequence	Type of EAR motif	Start	Protein Region	Protein size	Plant Species	Function category/categories
AtERF4	AT3G15210	LDLDLNLPP	LxLxL, DLNxxP	209	C	222	Arabidopsis thaliana	B, H
AtERF7	AT3G20310	DLNFPP	DLNxxP	218	C	244	Arabidopsis thaliana	A, H
DAZ2	AT4G35280	DLNVPP	DLNxxP	258	C	284	Arabidopsis thaliana	G, F
DEAR1	AT3G50260	DLNKLP	DLNxxP	136	C	153	Arabidopsis thaliana	A, B
ERF3	AT1G50640	DLNFPP	DLNxxP	200	C	225	Arabidopsis thaliana	A, B
GmERF4	ACE76905	LDLNLAP, DLNHPP	LxLxL, DLNxxP	115, 212	M, C	222	Glycine max	B
GmJAGGED1	Glyma20g25000.1	DLNNLP	DLNxxP	9	N	256	Glycine max	G
HSI2	AT2G30470	DLNSDP	DLNxxP	729	C	790	Arabidopsis thaliana	H
IbERF4	ARS72978	LNLDLNLAP	LxLxL, DLNxxP	215	C	227	Ipomoea batatas	A, B
Jsi1	UMAG_01236	DLNELP	DLNxxP	39	N	641	Ustilago maydis	H
MYB3-like S4	PG0030548	DLNSLP	DLNxxP	173	C	178	Solanum tuberosum	M, B
NbCD1	BAD99476	LDLNLPP	LxLxL, DLNxxP	221	C	231	Nicotiana benthamiana	B
NRR	Os01g0130200	DLNVEP	DLNxxP	107	C	127	Oryza sativa	B, H
NtERF3	BAJ72664	LDLNLAP	LxLxL, DLNxxP	215	C	225	Nicotiana benthamiana	B
OsERF3	BAB03248	DLNRPP	DLNxxP	226	C	235	Oryza sativa	A, B
PpERF3b	Ppa010804m	DLNLPP	DLNxxP	201	C	235	Prunus persica	G, B
RAP2.1	AT1G46768	DLNQIP	DLNxxP	143	C	153	Arabidopsis thaliana	A
SlERF.F12	Solyc02g077840	DLNEPP	DLNxxP	145	C	154	Solanum lycopersicum	R
SlERF10-1	Solyc10g006130.1.1	DLNFPP	DLNxxP	197	C	221	Solanum lycopersicum	G
SlERF10-2	Solyc10g009110.1.1	LNLDLNFPP	LxLxL, DLNxxP	210	C	222	Solanum lycopersicum	G
SlERF12-1	Solyc12g005960.1.1	DLNFPP	DLNxxP	175	C	193	Solanum lycopersicum	G
SlERF2-10	Solyc02g093130.1.1	DLNLKP	DLNxxP	118	C	133	Solanum lycopersicum	G, M
SlERF3-4	Solyc03g006320.1.1	DLNLLP	DLNxxP	206	C	216	Solanum lycopersicum	G, R
SlERF36	NP_001355161	DLNFPP	DLNxxP	197	C	221	Solanum lycopersicum	G
SlERF4-10	Solyc04g078640.1.1	DLNEYP	DLNxxP	134	C	148	Solanum lycopersicum	G, R
SlERF4-11	Solyc04g080910.1.1	DLNFPP	DLNxxP	240	C	249	Solanum lycopersicum	G, R
SlERF7-2	Solyc07g049490.1.1	DLNLPP	DLNxxP	174	C	198	Solanum lycopersicum	G, R
SlERF7-3	Solyc07g053740.1.1	LDLDLNLAP	LxLxL, DLNxxP	213	C	225	Solanum lycopersicum	G, R
SlERF9-1	Solyc09g009240.1.1	DLNFLP	DLNxxP	88	M	202	Solanum lycopersicum	G
StERF3	ABK96798	LNLDLNFPP	LxLxL, DLNxxP	211	C	223	Solanum tuberosum	A, B, H
ZAT10	AT1G27730	DLNIPP	DLNxxP	190	C	227	Arabidopsis thaliana	A
ZCT1	AJ632082	LDLNLTP	LxLxL, DLNxxP	153	C	178	Catharanthus roseus	M
ZCT2	AJ632083	LDLNLTP	LxLxL, DLNxxP	164	C	190	Catharanthus roseus	M

## Sheet: S4
Table S4: DLNxxxP EAR motifs and DLNxxxP overlapping motifs
Gene Name	Gene Identifiers	EAR Motif Sequence	Type of EAR motif	Start	Protein Region	Protein size	Plant Species	Function category/categories
AtERF4	AT3G15210	LDLDLNLPPP	LxLxL, DLNxxxP	209	C	222	Arabidopsis thaliana	B, H
GmERF4	ACE76905	DLNHPPP	DLNxxxP	212	C	222	Glycine max	B
IbERF4	ARS72978	LNLDLNLAPP	LxLxL, DLNxxxP	215	C	227	Ipomoea batatas	A, B
NbCD1	BAD99476	LDLNLPPP	LxLxL, DLNxxxP	221	C	231	Nicotiana benthamiana	B
NRR	Os01g0130200	DLNVEPP	DLNxxxP	107	C	127	Oryza sativa	B, H
NtERF3	BAJ72664	LDLNLAPP	LxLxL, DLNxxxP	215	C	225	Nicotiana benthamiana	B
OsERF3	BAB03248	DLNRPPP	DLNxxxP	226	C	235	Oryza sativa	A, B
PpERF3b	Ppa010804m	DLNLPPP	DLNxxxP	201	C	235	Prunus persica	G, B
Q	UPQ43659	DLNVESP	DLNxxxP	4	N	447	Triticum aestivum	G
SlERF.F12	Solyc02g077840	DLNEPPP	DLNxxxP	145	C	154	Solanum lycopersicum	R
SlERF10-1	Solyc10g006130.1.1	DLNFPPP	DLNxxxP	197	C	221	Solanum lycopersicum	G
SlERF10-2	Solyc10g009110.1.1	LNLDLNFPPP	LxLxL, DLNxxxP	210	C	222	Solanum lycopersicum	G
SlERF12-1	Solyc12g005960.1.1	DLNFPPP	DLNxxxP	175	C	193	Solanum lycopersicum	G
SlERF36	NP_001355161	DLNFPPP	DLNxxxP	197	C	221	Solanum lycopersicum	G
SlERF4-11	Solyc04g080910.1.1	DLNMNLP	DLNxxxP	200	C	249	Solanum lycopersicum	G, R	*previously unidentified EAR motif
SlERF7-2	Solyc07g049490.1.1	DLNLPPP	DLNxxxP	174	C	198	Solanum lycopersicum	G, R
SlERF7-3	Solyc07g053740.1.1	LDLDLNLAPP	LxLxL, DLNxxxP	213	C	225	Solanum lycopersicum	G, R
SlERF7-5	Solyc07g054220.1.1	DLNLPAP	DLNxxxP	214	C	240	Solanum lycopersicum	G, R
StERF3	ABK96798	LNLDLNFPPP	LxLxL, DLNxxxP	211	C	223	Solanum tuberosum	A, B, H
ZAT4	AT2G45120	DLNLPAP	DLNxxxP	295	C	314	Arabidopsis thaliana	G
ZAT9	AT3G60580	DLNLPAP	DLNxxxP	271	C	288	Arabidopsis thaliana	G

## Sheet: S5
Table S5: DLNxxxxP EAR motifs
Gene Name	Gene Identifiers	EAR Motif Sequence	Type of EAR motif	Start	Protein Region	Protein size	Plant Species	Function category/categories
AZF2	AT3G19580	DLNLPALP	DLNxxxxP	224	C	273	Arabidopsis thaliana	A
DEAR1	AT3G50260	DLNKLPDP	DLNxxxxP	136	C	153	Arabidopsis thaliana	A,B
SlERF2-10	Solyc02g093130.1.1	DLNLKPEP	DLNxxxxP	118	C	133	Solanum lycopersicum	G, M
SlERF3-4	Solyc03g006320.1.1	DLNLLPTP	DLNxxxxP	206	C	216	Solanum lycopersicum	G, R
SlERF4-10	Solyc04g078640.1.1	DLNEYPSP	DLNxxxxP	134	C	148	Solanum lycopersicum	G, R
StZFP1	ABK78777	DLNMPASP	DLNxxxxP	223	C	266	Solanum tuberosum	A,B
ZAT10	AT1G27730	DLNIPPIP	DLNxxxxP	190	C	227	Arabidopsis thaliana	A
ZCT3	AJ632084	DLNLPALP	DLNxxxxP	216	C	259	Catharanthus roseus	M
ZFT1	AB186899	DLNIPALP	DLNxxxxP	211	C	253	Nicotiana tabacum	H
ZPT2-3	DD138888	DLNIPALP	DLNxxxxP	210	C	253	Petunia x hybrida	A

## Sheet: S6
Table S6: LxLxL EAR motifs and LxLxL overlapping motifs
Gene Name	Gene Identifiers	EAR Motif Sequence	Type of EAR motif	Start	Protein Region	Protein size	Plant Species	Function category/categories
488615	488615	LLLAL	LxLxL	463	C	506	Arabidopsis lyrata	G, B
AGL15	AT5G13790	LQLGL	LxLxL	214	C	271	Arabidopsis thaliana	F
AtERF4	AT3G15210	LELSL	LxLxL	127	C	222	Arabidopsis thaliana	B, H
AtMYB4	AT4G38620	LNLEL	LxLxL	198	M	282	Arabidopsis thaliana	A
AtMYB73-like S22	PG0024983	LSLSL, LGLGL	LxLxL	205, 344	M, C	370	Solanum tuberosum	B, M
AtTCP20	AT3G27010	LELGL	LxLxL	252	C	314	Arabidopsis thaliana	G
AtWOX5	AT3G11260	LDLRL	LxLxL	175	C	182	Arabidopsis thaliana	G, H
AtWOX7	AT5G05770	LDLRL	LxLxL	181	C	122	Arabidopsis thaliana	G
AtWUS	AT2G17950	LELRL	LxLxL	287	C	292	Arabidopsis thaliana	M
AUX/IAA	AT4G14560	LRLGL	LxLxL	14	N	168	Arabidopsis thaliana	H
AZF2	AT3G19580	LALCL	LxLxL	71	M	273	Arabidopsis thaliana	A
bHLH11	AT4G36060	LDLDL, LKLEL	LxLxL	208, 231	M, C	287	Arabidopsis thaliana	M
Bostr.26527s0463.1	Bostr.26527s0463.2	LLLAL	LxLxL	487	C	530	Boechera stricta	G, B
Bra013973	Bra013973	LLLAL	LxLxL	324	C	360	Brassica rapa	G, B
BZR1	AT1G75080	LELTL	LxLxL	325	C	336	Arabidopsis thaliana	G, H
EgMYB4	KT778616	LNLEL	LxLxL	178	C	237	Elaeis guineensis	B
GmERF4	ACE76905	LDLNLAP	LxLxL, DLNxxP	115	M	222	Glycine max	B
IAA1	AT4G14560	LRLGL	LxLxL	14	N	168	Arabidopsis thaliana	H
IAA16	AT3G04730	LRLGL, LKLNL	LxLxL	9, 38	N, N	236	Arabidopsis thaliana	H
IAA19	AT2G33310	LRLGL	LxLxL	9	N	197	Arabidopsis thaliana	H
IAA27	AT4G29080	LRLGL	LxLxL	45	N	305	Arabidopsis thaliana	H
IAA28	AT5G25890	LELRL	LxLxL	7	N	175	Arabidopsis thaliana	G, H
IAA3	AT1G04240	LLLLL, LRLGL	LxLxL	23, 112	N, M	289	Arabidopsis thaliana	H
IAA4	AT5G43700	LRLGL	LxLxL	18	N	186	Arabidopsis thaliana	H
IAA5	AT1G15580	LRLGL	LxLxL	15	N	163	Arabidopsis thaliana	H
IAA6	AT1G52830	LRLGL	LxLxL	13	N	189	Arabidopsis thaliana	H
IAA7	AT3G23050	LCLGL, LMLNL	LxLxL	13, 44	N, N	287	Arabidopsis thaliana	G, H
IbERF4	ARS72978	LELDL	LxLxL	112	M	227	Ipomoea batatas	A, B
JAZ8	AT1G30135	LELRL	LxLxL	9	N	131	Arabidopsis thaliana	H
MdMYB6	MDP0000198015	LSLSL	LxLxL	217	M	312	Malus domestica	G, H
MYB101-like S18	PG0028949	LPLTL	LxLxL	200	M	484	Solanum tuberosum	B, M
MYB101-like S18	PG0013897	LSLTL	LxLxL	237	M	476	Solanum tuberosum	B, M
MYB108-like S20	PG0008761	LILEL	LxLxL	89	M	297	Solanum tuberosum	B, M
MYB108-like S20	PG0027157	LILEL	LxLxL	104	M	324	Solanum tuberosum	B, M
MYB108-like S20	PG1004611	LILQL	LxLxL	68	M	234	Solanum tuberosum	B, M
MYB108-like S20	PG2004611	LILQL	LxLxL	100	M	240	Solanum tuberosum	B, M
MYB108-like S20	PG0004612	LILQL	LxLxL	68	M	230	Solanum tuberosum	B, M
MYB15-like	PG0015087	LILNL	LxLxL	77	M	243	Solanum tuberosum	B, M
MYB15-like S2	PG0020071	LDLSL, LMLEL	LxLxL	220, 251	C, C	258	Solanum tuberosum	B, M
MYB17-like S9	PG0000027	LQLLL	LxLxL	278	C	309	Solanum tuberosum	B, M
MYB17-like S9	PG0021654	LQLLL	LxLxL	274	C	319	Solanum tuberosum	B, M
MYB32-like S4	PG0006176	LNLEL	LxLxL	188	M	254	Solanum tuberosum	B, M
MYB4-like S4	PG0013215	LNLEL	LxLxL	189	M	268	Solanum tuberosum	B, M
MYB41-like	PG0020012	LELYL	LxLxL	232	C	243	Solanum tuberosum	B, M
MYB44-like S22	PG0003316	LCLSL	LxLxL	206	M	320	Solanum tuberosum	B, M
MYB48-like	PG0015536	LVLEL	LxLxL	72	M	218	Solanum tuberosum	B, M
MYB62-like S20	PG0014550	LILEL	LxLxL	84	M	273	Solanum tuberosum	B, M
MYB62-like S20	PG0005641	LILEL	LxLxL	88	M	278	Solanum tuberosum	B, M
MYB70	Solyc04g078420	LRLSL	LxLxL	215	M	309	Solanum lycopersicum	R
MYB70-like S22	PG0044858	LSLSL	LxLxL	227	C	302	Solanum tuberosum	B, M
NbCD1	BAD99476	LDLSL	LxLxL	122	M	231	Nicotiana benthamiana	B
NbCD1	BAD99476	LDLNLPP	LxLxL, DLNxxP	221	C	231	Nicotiana benthamiana	B
NtERF3	BAJ72664	LELDL	LxLxL	114	M	225	Nicotiana benthamiana	B
NtERF3	BAJ72664	LDLNLAP	LxLxL, DLNxxP	215	C	225	Nicotiana benthamiana	B
OsERF3	BAB03248	LDLDL	LxLxL	129	M	235	Oryza sativa	A, B
OsWOX1	Os04t0663600-01	LELTL	LxLxL	270	C	289	Oryza sativa	F
OsWOX9	CAJ84144	LELRL	LxLxL	191	C	200	Oryza sativa	G
PpEIL1	ABK35085	LKLGL	LxLxL	215	M	601	Prunus persica	R
PtMYB14	DQ399056	LNLDL	LxLxL	164	C	192	Pinus taeda	B
Q	UPQ43659	LDLDL	LxLxL	292	M	447	Triticum aestivum	G
SlERF10-2	Solyc10g009110.1.1	LDLSL	LxLxL	125	M	222	Solanum lycopersicum	G
SlERF2-6	Solyc02g077840.1.1	LPLLL	LxLxL	75	C	99	Solanum lycopersicum	G, R
SlERF3-16	Solyc03g117230.1.1	LDLNL	LxLxL	243	C	252	Solanum lycopersicum	G, R
SlERF3-4	Solyc03g006320.1.1	LDLSL	LxLxL	119	M	216	Solanum lycopersicum	G, R
SlERF4-1	Solyc04g007180.1.1	LDLEL	LxLxL	272	C	350	Solanum lycopersicum	G, R
SlERF5-8	Solyc05g052030.1.1	LTLEL	LxLxL	8	N	201	Solanum lycopersicum	G, R
SlERF7-3	Solyc07g053740.1.1	LELDL	LxLxL	121	M	225	Solanum lycopersicum	G, R
SlERF9-10	Solyc09g091950.1.1	LGLFL	LxLxL	123	M	419	Solanum lycopersicum	G
SMXL7	AT2G29970	LDLNLP	LxLxL, DLNxxP	854	C	1002	Arabidopsis thaliana	G
Sphfalx0198s0025.1	Sphfalx0198s0025.2	LLLSL	LxLxL	75	C	88	Sphagnum fallax	G, B
Sphfalx0442s0002.1	Sphfalx0442s0002.2	LLLSL	LxLxL	396	C	433	Sphagnum fallax	G, B
StERF3	ABK96798	LDLRL	LxLxL	126	M	223	Solanum tuberosum	A, B, H
StZFP1	ABK78777	LALCL	LxLxL	50	N	266	Solanum tuberosum	A, B
TaWOX9	EMS65007	LELRL	LxLxL	140	C	173	Triticum aestivum	G
Thhalv10015535m	Thhalv10015535m	LLLAL	LxLxL	454	C	549	Eutrema salsugineum	G, B
ZAT12	AT5G59820	LDLSL	LxLxL	141	C	162	Arabidopsis thaliana	A, B
ZAT7	AT3G46090	LDLDL	LxLxL	144	C	168	Arabidopsis thaliana	A, B
ZCT1	AJ632082	LDLNLTP	LxLxL, DLNxxP	153	C	178	Catharanthus roseus	M
ZCT2	AJ632083	LDLNLTP	LxLxL, DLNxxP	164	C	190	Catharanthus roseus	M
ZCT3	AJ632084	LALCL	LxLxL	62	N	259	Catharanthus roseus	M
ZFT1	AB186899	LALCL	LxLxL	53	N	253	Nicotiana tabacum	H
ZmCLA4	GRMZM2G135019	LVLEL	LxLxL	409	C	413	Zea mays	H
ZmJAZ15	GRMZM2G173596	LALEL	LxLxL	156	C	160	Zea mays	A, B
ZmJAZ23	GRMZM2G143402	LSLSL	LxLxL	43	N	230	Zea mays	A, B
ZmJAZ4	GRMZM2G024680	LALRL	LxLxL	212	C	216	Zea mays	A, B
ZmJAZ5	GRMZM2G145412	LKLAL	LxLxL	178	C	182	Zea mays	A, B
ZmJAZ6	GRMZM2G145458	LTLTL	LxLxL	152	C	162	Zea mays	A, B

## Sheet: S7
Table S7: LxLxLxL EAR motifs and LxLxLxL overlapping motifs
Gene Name	Gene Identifiers	EAR Motif Sequence	Type of EAR motif	Start	Protein Region	Protein size	Plant Species	Function category/categories
AtERF4	AT3G15210	LDLDLNLPP	LxLxLxL, DLNxxP	209	C	222	Arabidopsis thaliana	B, H
AtZP1	AT3G50260	LDLELRL	LxLxLxL	193	C	204	Arabidopsis thaliana	G
DAZ1	AT2G17180	LDLRLGL	LxLxLxL	264	C	270	Arabidopsis thaliana	G, F
DAZ2	AT4G35280	LDLRLGL	LxLxLxL	278	C	284	Arabidopsis thaliana	G, F
IbERF4	ARS72978	LNLDLNLAP	LxLxLxL, DLNxxP	215	C	227	Ipomoea batatas	A, B
MtRSD	AFQ94047	LDLELRL	LxLxL	129	C	151	Medicago truncatula	G
NIMIN1	AT1G02450	LDLNLAL	LxLxLxL	136	C	142	Arabidopsis thaliana	B, H
SlERF.F12	Solyc02g077840	LTLDLNLP	LxLxLxL, DLNxxP	79	M	154	Solanum lycopersicum	R
SlERF7-3	Solyc07g053740.1.1	LDLDLNLAP	LxLxLxL, DLNxxP	213	C	225	Solanum lycopersicum	G, R
TIE1	AT4G28840	LDLELRL	LxLxLxL	187	C	193	Arabidopsis thaliana	G
ZAT12	AT5G59820	LNLKLEL	LxLxLxL	151	C	162	Arabidopsis thaliana	A, B
ZmJAZ26	GRMZM2G114681	LPLPLLL	LxLxLxL	25	N	410	Zea mays	A, B
ZmJAZ34	Zm00001d041045	LCLLLQL	LxLxLxL	178	M	206	Zea mays	A, B

## Sheet: S8
Table S8: LxLxLxLxL EAR motifs
Gene Name	Gene Identifiers	EAR Motif Sequence	Type of EAR motif	Start	Protein Region	Protein size	Plant Species	Function category/categories
SlEAD1	Solyc12g099500	LVLLLVLFL	LxLxLxLxL	97	C	119	Solanum lycopersicum	G, H
TaJAZ1	QBQ83006	LELSLGLSL	LxLxLxLxL	5	N	476	Triticum aestivum	A, B

## Sheet: S9
Table S9: EAR motifs associated with plant growth and morphology
Gene Name	Gene Identifiers	EAR Motif Sequence	Type of EAR motif	Start	Protein Region	Protein size	Plant Species	Function category/categories
488615	488615	LLLAL	LxLxL	463	C	506	Arabidopsis lyrata	G, B
AtTCP20	AT3G27010	LELGL	LxLxL	252	C	314	Arabidopsis thaliana	G
AtWOX5	AT3G11260	LDLRL	LxLxL	175	C	182	Arabidopsis thaliana	G, H
AtWOX7	AT5G05770	LDLRL	LxLxL	181	C	122	Arabidopsis thaliana	G
AtZP1	AT3G50260	LDLELRL	LxLxL	193	C	204	Arabidopsis thaliana	G
Bostr.26527s0463.1	Bostr.26527s0463.2	LLLAL	LxLxL	487	C	530	Boechera stricta	G, B
Bra013973	Bra013973	LLLAL	LxLxL	324	C	360	Brassica rapa	G, B
BZR1	AT1G75080	LELTL	LxLxL	325	C	336	Arabidopsis thaliana	G, H
DAZ1	AT2G17180	DLNVP, LDLRLGL	LxLxL, DLNxxP	247, 264	C, C	270	Arabidopsis thaliana	G, F
DAZ2	AT4G35280	DLNVPP, LDLRLGL	LxLxL, DLNxxP	258, 278	C, C	284	Arabidopsis thaliana	G, F
GmJAGGED1	Glyma20g25000.1	DLNNLP	DLNxxP	9	N	256	Glycine max	G
IAA28	AT5G25890	LELRL	LxLxL	7	N	175	Arabidopsis thaliana	G, H
IAA7	AT3G23050	LCLGL, LMLNL	LxLxL	13, 44	N, N	287	Arabidopsis thaliana	G, H
MdMYB6	MDP0000198015	LSLSL	LxLxL	217	M	312	Malus domestica	G, H
MtRSD	AFQ94047	LDLELRL	LxLxL	129	C	151	Medicago truncatula	G
OsWOX9	CAJ84144	LELRL	LxLxL	191	C	200	Oryza sativa	G
PpERF3b	Ppa010804m	DLNLPP	DLNxxP	201	C	235	Prunus persica	G, B
Q	UPQ43659	LDLDL	LxLxL	292	M	447	Triticum aestivum	G
SlEAD1	Solyc12g099500	LVLLLVLFL	LxLxL	97	C	119	Solanum lycopersicum	G, H
SlERF10-1	Solyc10g006130.1.1	DLNFPP	DLNxxP	197	C	221	Solanum lycopersicum	G
SlERF10-2	Solyc10g009110.1.1	LDLSL, LNLDLNFPP	LxLxL, DLNxxP	125, 210	M, C	222	Solanum lycopersicum	G
SlERF12-1	Solyc12g005960.1.1	DLNFPP	DLNxxP	175	C	193	Solanum lycopersicum	G
SlERF2-10	Solyc02g093130.1.1	DLNLKP	DLNxxP	118	C	133	Solanum lycopersicum	G, M
SlERF2-6	Solyc02g077840.1.1	LPLLL	LxLxL	75	C	99	Solanum lycopersicum	G, R
SlERF3-16	Solyc03g117230.1.1	LDLNL	LxLxL	243	C	252	Solanum lycopersicum	G, R
SlERF3-4	Solyc03g006320.1.1	LDLSL, DLNLLP	LxLxL, DLNxxP	119, 207	M, C	216	Solanum lycopersicum	G, R
SlERF36	NP_001355161	DLNFPP	DLNxxP	197	C	221	Solanum lycopersicum	G
SlERF4-1	Solyc04g007180.1.1	LDLEL	LxLxL	272	C	350	Solanum lycopersicum	G, R
SlERF4-10	Solyc04g078640.1.1	DLNEYP	DLNxxP	134	C	148	Solanum lycopersicum	G, R
SlERF4-11	Solyc04g080910.1.1	DLNFPP	DLNxxP	240	C	249	Solanum lycopersicum	G, R
SlERF5-8	Solyc05g052030.1.1	LTLEL	LxLxL	8	N	201	Solanum lycopersicum	G, R
SlERF7-2	Solyc07g049490.1.1	DLNLPP	DLNxxP	174	C	198	Solanum lycopersicum	G, R
SlERF7-3	Solyc07g053740.1.1	LELDL, LDLDLNLAP	LxLxL, DLNxxP	121, 213	M, C	225	Solanum lycopersicum	G, R
SlERF7-5	Solyc07g054220.1.1	DLNLP	DLNxxP	214	C	240	Solanum lycopersicum	G, R
SlERF9-1	Solyc09g009240.1.1	DLNFLP	DLNxxP	88	M	202	Solanum lycopersicum	G
SlERF9-10	Solyc09g091950.1.1	LGLFL	LxLxL	123	M	419	Solanum lycopersicum	G
SMXL7	AT2G29970	LDLNLP	LxLxL, DLNxxP	854	C	1002	Arabidopsis thaliana	G
Sphfalx0198s0025.1	Sphfalx0198s0025.2	LLLSL	LxLxL	75	C	88	Sphagnum fallax	G, B
Sphfalx0442s0002.1	Sphfalx0442s0002.2	LLLSL	LxLxL	396	C	433	Sphagnum fallax	G, B
TaWOX9	EMS65007	LELRL	LxLxL	140	C	173	Triticum aestivum	G
Thhalv10015535m	Thhalv10015535m	LLLAL	LxLxL	454	C	549	Eutrema salsugineum	G, B
TIE1	AT4G28840	LDLELRL	LxLxL	187	C	193	Arabidopsis thaliana	G
ZAT4	AT2G45120	DLNLP	DLNxxP	295	C	314	Arabidopsis thaliana	G
ZAT9	AT3G60580	DLNLP	DLNxxP	271	C	288	Arabidopsis thaliana	G

## Sheet: S10
Table S10: EAR motifs associated with metabolism and homeostasis
Gene Name	Gene Identifiers	EAR Motif Sequence	Type of EAR motif	Start	Protein Region	Protein size	Plant Species	Function category/categories
AtMYB73-like S22	PG0024983	LSLSL, LGLGL	LxLxL	205, 344	M, C	370	Solanum tuberosum	M, B
AtWUS	AT2G17950	LELRL	LxLxL	287	C	292	Arabidopsis thaliana	M
bHLH11	AT4G36060	LDLDL, LKLEL	LxLxL	208, 231	M, C	287	Arabidopsis thaliana	M
MYB101-like S18	PG0028949	LPLTL	LxLxL	200	M	484	Solanum tuberosum	M, B
MYB101-like S18	PG0013897	LSLTL	LxLxL	237	M	476	Solanum tuberosum	M, B
MYB108-like S20	PG0008761	LILEL	LxLxL	89	M	297	Solanum tuberosum	M, B
MYB108-like S20	PG0027157	LILEL	LxLxL	104	M	324	Solanum tuberosum	M, B
MYB108-like S20	PG1004611	LILQL	LxLxL	68	M	234	Solanum tuberosum	M, B
MYB108-like S20	PG2004611	LILQL	LxLxL	100	M	240	Solanum tuberosum	M, B
MYB108-like S20	PG0004612	LILQL	LxLxL	68	M	230	Solanum tuberosum	M, B
MYB15-like	PG0015087	LILNL	LxLxL	77	M	243	Solanum tuberosum	M, B
MYB15-like S2	PG0020071	LDLSL, LMLEL	LxLxL	220, 251	C, C	258	Solanum tuberosum	M, B
MYB17-like S9	PG0000027	LQLLL	LxLxL	278	C	309	Solanum tuberosum	M, B
MYB17-like S9	PG0021654	LQLLL	LxLxL	274	C	319	Solanum tuberosum	M, B
MYB3-like S4	PG0030548	DLNSLP	DLNxxP	173	C	178	Solanum tuberosum	M, B
MYB32-like S4	PG0006176	LNLEL	LxLxL	188	M	254	Solanum tuberosum	M, B
MYB4-like S4	PG0013215	LNLEL	LxLxL	189	M	268	Solanum tuberosum	M, B
MYB41-like	PG0020012	LELYL	LxLxL	232	C	243	Solanum tuberosum	M, B
MYB44-like S22	PG0003316	LCLSL	LxLxL	206	M	320	Solanum tuberosum	M, B
MYB48-like	PG0015536	LVLEL	LxLxL	72	M	218	Solanum tuberosum	M, B
MYB62-like S20	PG0014550	LILEL	LxLxL	84	M	273	Solanum tuberosum	M, B
MYB62-like S20	PG0005641	LILEL	LxLxL	88	M	278	Solanum tuberosum	M, B
MYB70-like S22	PG0044858	LSLSL	LxLxL	227	C	302	Solanum tuberosum	M, B
SlERF2-10	Solyc02g093130.1.1	DLNLKP	DLNxxP	118	C	133	Solanum lycopersicum	G, M
ZCT1	AJ632082	LDLNLTP	LxLxL, DLNxxP	153	C	178	Catharanthus roseus	M
ZCT2	AJ632083	LDLNLTP	LxLxL, DLNxxP	164	C	190	Catharanthus roseus	M
ZCT3	AJ632084	LALCL, DLNLP	LxLxL, DLNxxP	62, 216	N, C	259	Catharanthus roseus	M

[truncated: 5 more sheets: S11, S12, S13, S14, S15]
